# Supplementary material for: Case Report: Brachydactyly Type A1 Induced by a Novel Variant of in-Frame Insertion in the IHH Gene
Source: Front Genet. 2022 May 20;13:814786. doi: 10.3389/fgene.2022.814786 (PMC9163809; doi:10.3389/fgene.2022.814786)
Supplement: Supplementary file 1 [file Table1.xlsx]

## Sheet: BDA
Supplementary Table 1: Candidate variants for BDA1
Chr	Start	End	Ref	Alt	Func.refGene	Gene.refGene	ExonicFunc.refGene	AAChange.refGene	gnomAD frequency	II:5 genotype	III:6 genotype	III:7 genotype	III:8 genotype	IV:3 genotype	IV:4 genotype	IV:5 genotype	SIFT_score	SIFT_pred	Polyphen2_HDIV_score	Polyphen2_HDIV_pred	Polyphen2_HVAR_score	Polyphen2_HVAR_pred	LRT_score	LRT_pred	MutationTaster_score	MutationTaster_pred	MutationAssessor_score	MutationAssessor_pred	FATHMM_score	FATHMM_pred	PROVEAN_score	PROVEAN_pred	MetaSVM_score	MetaSVM_pred	MetaLR_score	MetaLR_pred	CADD_raw	CADD_raw_rankscore	CADD_phred
chr1	65210980	65210980	C	G	exonic	RAVER2	nonsynonymous SNV	RAVER2:NM_018211:exon1:c.C125G:p.P42R	0	0/1	0/1	0/0	0/0	0/1	0/1	0/0	0.512	T	0	B	0.001	B	0.744	N	1	N	-0.695	N	1.54	T	-0.53	N	-0.975	T	0.01	T	-1.377	0.02	0.004
chr2	219922316	219922316	-	GGTGGCCGTCCTCGTCCCAGCCCTCGGTCACCC	exonic	IHH	nonframeshift insertion	IHH:NM_002181:exon2:c.415_416insGGGTGACCGAGGGCTGGGACGAGGACGGCCACC:p.H139delinsRVTEGWDEDGHH	0	0/1	0/1	0/0	0/0	0/1	0/1	0/0	.	.	.	.	.	.	.	.	.	.	.	.	.	.	.	.	.	.	.	.	.	.	.
chr5	23524471	23524471	G	A	exonic	PRDM9	nonsynonymous SNV	PRDM9:NM_001310214:exon10:c.G979A:p.E327K,PRDM9:NM_020227:exon10:c.G979A:p.E327K	0	0/1	0/1	0/0	0/0	0/1	0/1	0/0	0	D	1	D	0.994	D	.	.	1	D	3.69	H	-2.84	D	-1.56	N	0.895	D	0.852	D	4.866	0.653	24.9
chr12	52779107	52779107	C	G	exonic	KRT84	nonsynonymous SNV	KRT84:NM_033045:exon1:c.G263C:p.G88A	0	0/1	0/1	0/0	0/0	0/1	0/1	0/0	0.163	T	0.989	D	0.694	P	.	.	0.549	D	2.485	M	-3.25	D	-0.84	N	0.602	D	0.764	D	1.41	0.232	12.84
chr21	34809198	34809198	G	A	exonic	IFNGR2	nonsynonymous SNV	IFNGR2:NM_005534:exon7:c.G943A:p.D315N,IFNGR2:NM_001329128:exon8:c.G1000A:p.D334N	0	0/1	0/1	0/0	0/0	0/1	0/1	0/0	0.012	D	0.999	D	0.922	D	0.2	N	1	N	2.215	M	0.7	T	-3.48	D	-0.699	T	0.386	T	3.907	0.526	23.5
locations are based on hg19

## Sheet: anti-CCP
Supplementary Table 2: Candidate variants for high CRP
Chr	Start	End	Ref	Alt	Func.refGene	Gene.refGene	GeneDetail.refGene	ExonicFunc.refGene	AAChange.refGene	1000g2015aug_eas	II:5 genotype	III:6 genotype	III:7 genotype	III:8 genotype	IV:3 genotype	IV:4 genotype	IV:5 genotype	gnomAD frequency	SIFT_score	SIFT_pred	Polyphen2_HDIV_score	Polyphen2_HDIV_pred	Polyphen2_HVAR_score	Polyphen2_HVAR_pred	LRT_score	LRT_pred	MutationTaster_score	MutationTaster_pred	MutationAssessor_score	MutationAssessor_pred	FATHMM_score	FATHMM_pred	PROVEAN_score	PROVEAN_pred	MetaSVM_score	MetaSVM_pred	MetaLR_score	MetaLR_pred	CADD_raw	CADD_raw_rankscore	CADD_phred
chr12	107393409	107393409	T	C	exonic	CRY1	.	nonsynonymous SNV	CRY1:NM_004075:exon7:c.A1057G:p.I353V	.	0/0	0/1	0/0	0/0	0/0	0/0	0/1	0	0.015	D	0.897	P	0.665	P	0	D	1	D	1.78	L	.	.	-1	N	-0.415	T	0.316	T	4.948	0.665	25
chr12	108985804	108985804	C	T	exonic	TMEM119	.	nonsynonymous SNV	TMEM119:NM_181724:exon2:c.G356A:p.R119Q	.	0/0	0/1	0/0	0/0	0/0	0/0	0/1	0	0.024	D	0.941	P	0.288	B	0	D	0.946	D	1.625	L	0.73	T	-1.58	N	-0.736	T	0.128	T	5.696	0.777	26.8
chr13	79929506	79929506	C	T	exonic	RBM26	.	nonsynonymous SNV	RBM26:NM_001286631:exon12:c.G1718A:p.G573D,RBM26:NM_001286632:exon12:c.G1703A:p.G568D,RBM26:NM_022118:exon12:c.G1703A:p.G568D	.	0/0	0/1	0/0	0/0	0/0	0/0	0/1	0	0.013	D	0.885	P	0.406	B	0	D	1	D	2.815	M	3.15	T	-3.44	D	-1.121	T	0.073	T	7.062	0.94	33
locations are based on hg19
